# Supplementary material for: The Effect of Helicobacter pylori Gene Combinations of cagA, cagE, virB11, vacA, and babA on the Outcome of Gastric Disease in a Southern Moroccan Population
Source: Pathogens. 2025 Mar 14;14(3):279. doi: 10.3390/pathogens14030279 (PMC11944658; doi:10.3390/pathogens14030279)
Supplement: Supplementary file 1 [file pathogens-14-00279-s001.zip]

Archive with 1 entries (1 files):
- pathogens-3477127-supplementary.xlsx
