# Supplementary material for: The Effect of Helicobacter pylori Gene Combinations of cagA, cagE, virB11, vacA, and babA on the Outcome of Gastric Disease in a Southern Moroccan Population
Source: Pathogens. 2025 Mar 14;14(3):279. doi: 10.3390/pathogens14030279 (PMC11944658; doi:10.3390/pathogens14030279)
Supplement: Supplementary file 1 [file pathogens-14-00279-s001.zip › pathogens-3477127-supplementary.xlsx]

## Sheet: Table S1
Journal name: Pathogens
Author names: Mariama BARHOINE1, Fatima MOUSTAOUI12, Omayma HAMMANI1, Mohamed AGHROUCH2,3, Zohra LEMKHENTE3, Zineb BELHABIB4, Zineb BAJADDOUB5, AnassTOUYAR6, NourdinAQOUDAD7, Bouchra RHERISSI1, Nadia EL KADMIRI8, Youssef IDAGHDOUR9, Fatima BOUBRIK1¥, Ahmed BELMOUDEN1¥*
Affiliations:1Cell Biology and Molecular Genetics Laboratory, Faculty of Sciences, Ibnou Zohr University, Agadir, Morocco.2Medical Analysis Laboratory, Regional Hospital Centre Hassan II, Agadir, Morocco.3Medical-Surgical, Biomedicine and Infectiology Laboratory, Faculty of Medicine and Pharmacy, IbnouZohr University, Agadir, Morocco.4Gastroenterology practice, Agadir, Morocco,5Gastroenterology U…
Corresponding author: a.belmouden@uiz.ac.ma
Table S1: General characteristics of the 120 patients studied from the population of southern Morocco
Variables		n (%)
Age group	≤40	50 (41.7)
	>40	70 (58.3)
Sex	Female	65 (54.2)
	Male	55 (45.8)
Smoking	Nonsmoker	103 (85.8)
	Smoker/Ex-smoker	17 (14.2)
Alcohol consumption	Non-drinker	114 (95)
	Ex-drinker/drinker	6 (5)
Area	Rural	24 (20)
	Urban	96 (80)
Inflammation degrees	Absent/Mild	15 (12.5)
	Moderat/Severe	105 (87.5)
Neutrophil activity	Absent/Mild	77 (64.2)
	Moderat/Severe	43 (35.8)
Bacterial density	Absent/Mild	47 (39.2)
	Moderat/Severe	73 (60.8)
Gastric diseases	Gastritis	51 ( 42.5%)
	severe gastric diseases	69 (57.5%)
Severe gastric diseases	Follicular gastritis	32 (26.7 %)
	Atrophic gastritis	13 (10.8 %)
	Intestinal metaplasia	11 (9.2 %)
	Gastric polyps	1 (0.83 %)
	Peptic ulcer	4 (3.33 %)
	Dysplasia	1 (0.83 %)
	Gastric cancer	7 (5.8 %)

## Sheet: Table S2
Table S2: Primer sequences and PCR conditions
Gene	Primers	Nucleotide sequenceª	Volumes of PCR reaction (25 μl)	PCR programs	Size product (bp)	References
ureA	ureA-F	TGATGGGACCAACTCGTAACCGT	5 μl of 5× MyTaq buffer (5 mM dNTPs, 15 mM MgCl2; Bioline) 0.4 μM of each primer, 1 U of MyTaq DNA polymerase (5 U/μl; Bioline), 30-100 ng of genomic DNA	- 1 cycle : 95 °C for 5 min. - 40 cycles of : • 95 °C for 45s • 60 °C for 45s • 72 °C for 45s. - 1 cycle : 72 °C for 5 min.	244	[6]
	ureA-R	CGCAATGTCTAAGCGTTTGCCGAA
ureB	ureB-F	AGTAGCCCGGTGAACACAACATCCT			645	[6]
	ureB-R	ATGCCTTTGTCATAAGCCGCTTGG
glmM	ureC-F	AAGCTTTTAGGGGTGTTAGGGGTTT			294	[21]
	ureC-R	AAGCTTACTTTCTAACACTAACGC
hpaA	hpaA-F	TAGTGGGATGCAGCCCGCATATTA			534	[6]
	hpaA-R	CGCTATGGCTTGAATGGGTGGTTT
napA	napA-F	GAATGTGAAAGGCACCGATT			304	[6]
	napA-R	ATCGTCCGCATAAGTTACGG
dupA	dupA-F	TGAGCGTGGTAGCTCTTGAC			584	[6]
	dupA-R	GAGCGCGTTAGCGATATAGG
oipA	oipA-F	CAAGCGCTTAACAGATAGGC			429	[17]
	oipA-R	AAGGCGTTTTCTCGTGAAGC
vacA s1/s2	vacA s1/s2-F	ATGGAAATACAACAAACACAC			259/286	[20]
	vacA s1/s2-R	CTGCTTGAATGCGCCAAAC
vacA m1/m2	vacA m1/m2-F	CAATCTGTCCAATCAAGCGAG			567/642	[18]
	vacA m1/m2-R	GCGTCTAAAATAATTCCAAGG
cagA	cagA-F	AGAGCAAGCGTTAGCCGATCTCAA			415	[6]
	cagA-R	TTTCCCTACACCACCCAAACCACT
cagA_3'V	cag-2	GGAACCCTAGTCGGTAATG			550 to 800	[22]
	cag-4	ATCTTTGAGCTTGTCTATCG
cagE	cagE-F	TTGAAAACTTCAAGGATAGGATAGAGC			509	[21]
	cagE-R	GCCTAGCGTAATATCACCATTACCC
virB11	virB11-F	TTAAATCCTCTAAGGCATGCTAC			491
	virB11-R	GATATAAGTCGTTTTACCGCTTC
iceA2	iceA2-F	GTTGGGTATATCACAATTTAT		- 1 cycle : 95 °C for 5 min. - 38 cycles of : • 95 °C for 45s • 52 °C for 45s • 72 °C for 45s. - 1 cycle : 72 °C for 10 min.	229/334	[19]
	iceA2-R	TTRCCCTATTTTCTAGTAGGT
iceA1	iceA1-F	GTGTTTTTAACCAAAGTATC		- 1 cycle : 95 °C for 5 min. - 38 cycles of : • 95 °C for 45s • 50 °C for 45s • 72 °C for 45s - 1 cycle : 72 °C for 10 min.	247
	iceA1-R	CTATAGCCASTYTCTTTGCA
babA	babA-F	TATCARGCSGTGCTTTT		- 1 cycle : 95 °C for 5 min. - 38 cycles of : • 95 °C for 60s • 54 °C for 60s • 72 °C for 60s - 1 cycle : 72 °C for 10 min.	505	[23]
	babA-R	TGTTAGTGATTTCGGTGTAGGACA				[24]
	ª S is G or C, Y is T or C and R is G or A.

## Sheet: Table S3
Table S3: Association of demographic characteristics of the population of southern Morocco with H. pylori infection status
Characteristics		Total	H. pylori(−) n (%) 50 (41.7)	H. pylori (+) n (%) 70 (58.3)	p-value
Age group	≤40	50/120 (41.7)	18/50 (36)	32/50 (64)	0.287
	>40	70/120 (58.3)	32/70 (45.7)	38/70 (54.3)
Sex	Male	55/120 (45.8)	17/55 (30.9)	38/55 (69.1)	0.028*
	Female	65/120 (54.2)	33/65 (50.8)	32/65 (49.2)
Smoking	Non-smoker	103/120 (85.8)	45/103 (43.7)	58/103 (56.3)	0.269
	Ex-smoker/smoker	17/120 (14.2)	5/17 (29.4)	12/17 (70.6)
Drinking	Non-drinker	114/120 (95)	49/114 (43)	65/114 (57)	0.399
	Ex-drinker/drinker	6/120 (5)	1/6 (16.7)	5/6 (83.3)
Area	Rural	24/120 (20)	7/24 (29.2)	17/24 (70.8)	0.165
	Urban	96/120 (80)	43/96 (44.8)	53/96 (55.2)
Bold values and (*) indicate statistically significant result.Variables were compared using the Chi-squared or Fisher exact test.

## Sheet: Table S4
Table S4: Distribution of H. pylori genotypes in infected patients from southern Morocco
Genes		n (%)
cagA	cagA(+)	44/70 (62.9)
	cagA(–)	26/70 (37.1)
cagE	cagE(+)	36/70 (51.4)
	cagE(–)	34/70 (48.6)
virb11	virb11(+)	42/70 (60)
	virb11(–)	28/70 (40)
vacA s	s1	27/70 (38.6)
	s2	35/70 (50)
	s1+s2	8/70 (11.4)
vacA m	m1	22/70 (31.4)
	m2	41/70 (58.6)
	m1+m2	5/70 (7.1)
vacA sm	s1m1	21/70 (30)
	s1m2	5/70 (7.1)
	s2m2	33/70 (47.1)
	Mix	9/70 (12.9)
	Incomplete	2/70 (2.9)
babA	babA(+)	39/70 (55.7)
	babA(–)	31/70 (44.3)
dupA	dupA(+)	38/70 (54.3)
	dupA(–)	32/70 (45.7)
oipA	oipA(+)	66/70 (94.3)
	oipA(–)	4/70 (5.7)
iceA(–)		5/70 (7.1)
iceA1(+)		22/70 (31.4)
iceA2(+)		32/70 (45.7)
iceA2	iceA2 229pb	18/32 (56.2)
	iceA2 334pb	11/32 (34.4)
	iceA2 229pb + iceA2 334pb	3/32 (9.4)
iceA1+ iceA2		11/70 (15.7)
Multiple infection		17/70 (24.3)

## Sheet: Table S5
Table S5: Relationship between cagA,cagE, virb11, vacA, babA, dupA, iceA, and oipA genes
	N (%)
			cagE (+)	cagE (–)	virb11 (+)	virb11 (–)	vacA s1	vacA s2	vacA m1	vacA m2	dupA (+)	dupA (–)	babA (+)	babA(–)	oipA (+)	oipA (–)	iceA1 (+)	iceA1 (–)	iceA2 (+)	iceA2 (–)
	cagA	(+)	25/30 (83.3)	5/30 (16.7)	27/30 (90)	3/30 (10)	20/30 (66.7)	10/30 (33.3)	16/30 (53.3)	14/30 (46.7)	21/30 (70)	9/30 (30)	18/30 (60)	12/30 (40)	29/30 (96.7)	1/30 (3.3)	11/30 (36.7)	19/30 (63.3)	17/30 (56.7)	13/30 (43.3)
		(–)	0/21 (0.0)	21/21 (100)	2/21(9.5)	19/21 (90.5)	1/21 (4.8)	20/21 (95.2)	0/21 (0.0)	21/21 (100)	2/21 (9.5)	19/21 (90.5)	9/21 (42.9)	12/21 (57.1)	21/21 (100)	0/21 (0.0)	10/21 (47.6)	11/21 (52.4)	10/21 (47.6)	11/21 (52.4)
	p value		p<0.001*		p<0.001*		p<0.001*		p<0.001*		p<0.001*		0.227		1		0.434		0.524
	cagE	(+)			24/25 (96)	1/25 (4)	19/25 (76)	6/25 (24)	15/25 (60)	10/25 (40)	19/25 (76)	6/25 (24)	18/25 (72)	7/25 (28)	24/25 (96)	1/25 (4)	9/25 (36)	16/25 (64)	14/25 (56)	11/25 (44)
		(–)			5/26 (19.2)	21/26 (80.8)	2/26 (7.7)	24/26 (92.3)	1/26 (3.8)	25/26 (96.2)	4/26 (15.4)	22/26 (84.6)	9/26 (34.6)	17/26 (65.4)	26/26 (100)	0/26 (0.0)	12/26 (46.2)	14/26 (53.8)	13/26 (50)	13/26 (50)
	p value				p<0.001*		p<0.001*		p<0.001*		p<0.001*		0.007*		0.49		0.461		0.668
	virb11	(+)					19/29 (65.5)	10/29 (34.5)	15/29 (51.7)	14/29 (48.3)	21/29 (72.4)	8/29 (27.6)	19/29 (65.5)	10/29 (34.5)	28/29 (96.6)	1/29 (3.4)	11/29 (37.9)	18/29 (62.1)	16/29 (55.2)	13/29 (44.8)
		(–)					2/22 (9.1)	20/22 (90.9)	1/22 (4.5)	21/22 (95.5)	2/22 (9.1)	20/22 (90.9)	8/22 (36.4)	14/22 (63.6)	22/22 (100)	0/22 (0.0)	10/22 (45.5)	12/22 (54.5)	11/22 (50)	11/22 (50)
	p value						p<0.001*		p<0.001*		p<0.001*		0.039*		1		0.589		0.714
	vacA s	s1							16/21 (76.2)	5/21 (23.8)	19/21 (90.5)	2/21 (9.5)	17/21 (81)	4/21 (19)	20/21 (95.2)	1/21 (4.8)	8/21 (38.1)	13/21 (61.9)	12/21 (57.1)	9/21 (42.9)
		s2							0/30 (0.0)	30/30 (100)	4/30 (13.3)	26/30 (86.7)	10/30 (33.3)	20/30 (66.7)	30/30 (100)	0/30 (0.0)	13/30 (43.3)	17/30 (56.7)	15/30 (50)	15/30 (50)
	p value								p<0.001*		p<0.001*		0.001*		0.412		0.708		0.615
	vacA m	m1									14/16 (87.5)	2/16 (12.5)	13/16 (81.25)	3/16 (18.75)	15/16 (93.75)	1/16 (6.25)	6/16 (37.5)	10/16 (62.5)	10/16 (62.5)	6/16 (37.5)
		m2									9/35 (25.7)	26/35 (74.3)	14/35 (40)	21/35 (60)	35/35 (100)	0/35 (0.0)	15/35 (42.9)	20/35 (57.1)	17/35 (48.6)	18/35 (51.4)
	p value										p<0.001*		0.006*		0.314		0.718		0.355
	dupA	(+)											17/23 (73.9)	6/23 (26.1)	22/23 (95.7)	1/23 (4.3)	9/23 (39.1)	14/23 (60.9)	13/23 (56.5)	10/23 (43.5)
		(–)											10/28 (35.7)	18/28 (64.3)	28/28 (100)	0/28 (0.0)	12/28 (42.9)	16/28 (57.1)	14/28 (50)	14/28 (50)
	p value												0.007*		0.451		0.788		0.642
	babA	(+)													26/27 (96.3)	1/27 (3.7)	9/27 (33.3)	18/27 (66.7)	17/27 (63)	10/27 (37)
		(–)													24/24 (100)	0/24 (0.0)	12/24 (50)	12/24 (50)	10/24 (41.7)	14/24 (58.3)
	p value														1		0.227		0.128
	oipA	(+)															20/50 (40)	30/50 (60)	27/50 (54)	23/50 (46)
		(–)															1/1 (100)	0/1 (0.0)	0/1 (0.0)	1/1 (100)
	p value																0.412		0.471
	iceA1	(+)																	0/21 (0.0)	21/21 (100)
		(–)																	27/30 (90)	3/30 (10)
	p value																		p<0.001*
	Bold values and (*) indicate statistically significant result.Variables were compared using the Chi–squared or Fisher exact test.

## Sheet: Table S6
Table S6: Relationship between virulence factors and gender in patients infected with H. pylori in southern Morocco
Genes		Female	Male	p–value
		n (%)	n (%)
cagA	cagA(+)	10 (33.3)	20 (66.7)	0.001*
	cagA(–)	17 (81)	4 (19)
cagE	cagE(+)	8 (32)	17 (68)	0.003*
	cagE(–)	19 (73.1)	7 (26.9)
virb11	virb11(+)	11 (37.9)	18 (62.1)	0.014*
	virb11(–)	16 (72.7)	6 (27.3)
vacA s	s1	8 (38.1)	13 (61.9)	0.076
	s2	19 (63.3)	11 (36.7)
vacA m	m1	6 (37.5)	10 (62.5)	0.135
	m2	21 (60)	14 (40)
vacA sm	s1m1	6 (37.5)	10 (62.5)	0.205
	s1m2	2 (40)	3 (60)
	s2m2	19 (63.3)	11 (36.7)
babA	babA(+)	14 (51.9)	13 (48.1)	0.869
	babA(–)	13 (54.2)	11 (45.8)
dupA	dupA(+)	9 (39.1)	14 (60.9)	0.073
	dupA(–)	18 (64.3)	10 (35.7)
oipA	oipA(+)	27 (54)	23 (46)	0.471
	oipA(–)	0 (0.0)	1 (100)
iceA1	iceA1(+)	12 (57.1)	9 (42.9)	0.615
	iceA1(–)	15 (50)	15 (50)
iceA2	iceA2(+)	13 (48.1)	14 (51.9)	0.467
	iceA2(–)	14 (58.3)	10 (41.7)
Infection type	Multiple	3 (17.6)	14 (82.4)	0.008*
	Single	29 (54.7)	24 (45.3)
Bold values and (*) indicate statistically significant result. Variables were compared using the Chi–squared or Fisher exact test.
Association tests were conducted to examine the relationship between sex and various virulence genes in two distinct groups: the single infection group with a complete genotype (51/70 patients) and the overall group categorized by infection type (70 patients).

## Sheet: Table S7
Table S7: Comprehensive multivariate analysis of factors associated with histopathological outcomes from the population of southern Morocco adjusted for H.pylori genotype, demographic factors, and bacterial density after excluding the collinear factors.
				Bivariate analysis		Multivariate analysis
		Neutrophil activity n (%)		p-value	ORᵘ (CI 95%)	p-value	ORª (CI 95%)
Risk factors		Absent or mild	Moderate or severe
Age	>40	12 (46.2)	14 (53.8)	0.482	1.48 (0.49-4,48)	-	-
	≤40	14 (56)	11 (44)		ref		ref
Sex	Male	7 (29.2)	17 (70.8)	0.003*	5.77 (1.72-19.29)	-	-
	Female	19 (70.4)	8 (29.6)		ref		ref
Bacterial density	Moderate or severe	14 (37.8)	23 (62.2)	0.002*	9.86 (1.92-50.70)	-	-
	Absent or mild	12 (85.7)	2 (14.3)		ref		ref
cagE	cagE (+)	6 (24)	19 (76)	p<0.001*	10.56 (2.89-38.50)	0.03*	4.99 (1.18-21.09)
	cagE (–)	20 (76.9)	6 (23.1)		ref		ref
cagA (–), cagE (–), virB11 (–), vacA s2m2, babA (–)	(+)	9 (81.8)	2 (18.2)	0.021*	0.16 (0.03-0.86)	-	-
	(–)	17 (42.5)	23 (57.5)		ref		ref
		Gastric diseases n (%)
		Gastritis	Severe gastric diseases
Age	>40	7 (26.9)	19 (73.1)	0.322	1.81 (0.56-5.89)	-	-
	≤40	10 (40)	15 (60)		ref		ref
Sex	Male	7 (29.2)	17 (70.8)	0.552	1.43 (0.44-4.63)	-	-
	Female	10 (37)	17 (63)		ref		ref
Bacterial density	Moderate or severe	10 (27)	27 (73)	0.183	2.7 (0.75-9.66)	-	-
	Absent or mild	7 (50)	7 (50)		ref		ref
cagA (+), cagE (+), virB11 (+), vacA s1m1, babA (+)	(+)	1 (7.7)	12 (92.3)	0.038*	8.73 (1.03-74.12)	0.047*	8.73 (1.03-74.12)
	(–)	16 (42.1)	22 (57.9)		ref		ref
		Follicular gastritis n (%)
		(+)	(–)
Age	≤40	12 (48)	13 (52)	0.029*	3.88 (1.11-13.55)	0.013*	5.87 (1.46-23.58)
	>40	5 (19.2)	21 (80.8)		ref		ref
Sex	Male	9 (37.5)	15 (62.5)	0.552	1.42 (0.44-4.58)	-	-
	Female	8 (29.6)	19 (70.4)		ref		ref
Bacterial density	Moderate or severe	16 (43.2)	21 (56.8)	0.019*	9.90 (1.17-83.80)	0.017*	15.38 (1.64-144.40)
	Absent or mild	1 (7.1)	13 (92.9)		ref		ref
cagA (+), cagE (+), virB11 (+), vacA s1m1, babA (+)	(+)	6 (46.2)	7 (53.8)	0.315	2.10 (0.57-7.69)	-	-
	(–)	11 (28.9)	27 (71.1)		ref		ref
		Gastric atrophy n (%)
		(+)	(–)
Age	>40	4 (15.4)	22 (84.6)	0.668	2.09 (0.35-12.59)	-	-
	≤40	2 (8)	23(92)		ref		ref
Sex	Male	1 (4.2)	23 (95.8)	0.195	0.19 (0.02-1.77)	-	-
	Female	5 (18.5)	22 (81.5)		ref		ref
cagA (–), cagE (–), virB11 (–), vacA s2m2, babA (+)	(+)	3 (42.9)	4 (57.1)	0.028*	10.25 (1.53-68.62)	0.016*	10.25 (1.53-68.62)
	(–)	3 (6.8)	41 (93.2)		ref		ref
		Gastric cancer n (%)
		(+)	(–)
Age	>40	4 (15.4)	22 (84.6)	0.11	1.18 (1.00-1.39)	-	-
	≤40	0 (0)	25 (100)		ref		ref
Sex	Male	3 (12.5)	21 (87.5)	0.331	3.71 (0.36-38.37)	-	-
	Female	1 (3.7)	26 (96.3)		ref		ref
cagA (+), cagE (+), virB11 (+), vacA s1m1, babA (+)	(+)	3 (23.1)	10 (76.9)	0.046*	11.10 (1.04-118.57)	0.046*	11.10 (1.04-118.57)
	(–)	1 (2.6)	37 (97.4)		ref		ref
ORᵘ: unadjusted OR, ORª: adjusted OR, ref: reference group. Bold values and (*) indicate statistically significant result.
